# Supplementary material for: Pharmacological Characters and Toxicity Evaluation of Coumarin Derivative LP4C as Lead Compound against Biofilm Formation of Pseudomonas aeruginosa
Source: Molecules. 2023 Mar 31;28(7):3138. doi: 10.3390/molecules28073138 (PMC10096344; doi:10.3390/molecules28073138)
Supplement: Supplementary file 1 [file molecules-28-03138-s001.zip]

Archive with 1 entries (1 files):
- molecules-2288535-supplementary.pdf
